# Supplementary material for: Chloramine Disinfection of Levofloxacin and Sulfaphenazole: Unraveling Novel Disinfection Byproducts and Elucidating Formation Mechanisms for an Enhanced Understanding of Water Treatment
Source: Molecules. 2024 Jan 13;29(2):396. doi: 10.3390/molecules29020396 (PMC10820186; doi:10.3390/molecules29020396)
Supplement: Supplementary file 1 [file molecules-29-00396-s001.zip]

Archive with 1 entries (1 files):
- molecules-2783030-supplementary.pdf
